# Supplementary material for: Validation of physician certified verbal autopsy using conventional autopsy: a large study of adult non-external causes of death in a metropolitan area in Brazil
Source: BMC Public Health. 2022 Apr 14;22:748. doi: 10.1186/s12889-022-13081-4 (PMC9008898; doi:10.1186/s12889-022-13081-4)
Supplement: Supplementary file 2 — Additional file 2. Target causes of death associated to the VA. [file 12889_2022_13081_MOESM2_ESM.xlsx]

## Sheet: Planilha1
Cause number	Cause name	ICD 10
1	AIDS	B20-B24
4	Breast Cancer	C50
6	Cirrhosis	K70-K76
7	Colorectal Cancer	C18-C21
9	Diabetes	E10-E14
13	Esophageal Cancer	C15
18	Leukemia/Lymphomas	C81-C85; C91-C96
19	Lung Cancer	C34
26	Pneumonia	J10-J22; J85
28	Prostate Cancer	C61
31	Stomach Cancer	C16
32	Stroke	I60-I69
34	Tuberculosis	A15-A19
35	Chronic Respiratory	J40-J47
36	Ischemic Heart Disease	I20-I25
22	Other Cardiovascular Diseases	I00-I19; I26-I41; I43-I59; I70-I99
23	Other Infectious Diseases	A00-A14; A20-B19; B25-B56; B58-B99
37	Other Cancers	C17; C23-C33; C35-C49; C51-C52; C56-C60; C62-C80; C86-C90; C97-D48
25	Other non-communicable diseases	D49-D99; E00-E09; E15-E99; F04-F09; F11-F99; G00-G29; G32-G99
		H00-H99; J00-J09; J23-J39; J48-J84; J86-J99; K00-K69; K77-K99
		L00-L99; M00-M99; N00--N99; P00-P99; Q00-Q99
40	Mouth/oropharynx/nasopharynx	C00-C14
41	Liver Cancer	C22
42	Cardiomyopathy	I42
43	Dementia	F00-F03; G30-G31
44	Alcohol Use Disorders	F10
45	Chagas Disease	B57
47	Cervical Cancer, other and non specific uterus cancer	C53-C55
