# Supplementary material for: Validation of physician certified verbal autopsy using conventional autopsy: a large study of adult non-external causes of death in a metropolitan area in Brazil
Source: BMC Public Health. 2022 Apr 14;22:748. doi: 10.1186/s12889-022-13081-4 (PMC9008898; doi:10.1186/s12889-022-13081-4)
Supplement: Supplementary file 3 — Additional file 3. Causes of death assigned by the pathologists before and after reading the open narrative. [file 12889_2022_13081_MOESM3_ESM.xlsx]

## Sheet: Planilha1
Before reading	After reading													All				Number	Cause
	AIDS	Cirrhosis	Diabetes	Lung Cancer	Other Cardiovascular Diseases	Other non-communicable diseases	Prostate Cancer	Stroke	Ischemic Heart Disease	Cardiomyopathy	Dementia	Alcohol use disorders	Chagas Disease					1	AIDS
Undetermined	0	0	1	0	0	1	0	0	0	0	0	0	0	2				4	Breast Cancer
Diabetes	0	1	0	0	1	0	0	0	0	0	0	0	0	2
Other Cardiovascular Diseases	0	0	4	0	0	1	1	2	0	0	2	0	0	10				6	Cirrhosis
Other non-communicable diseases	0	0	1	0	0	0	0	0	0	0	1	0	0	2				7	Colorectal Cancer
Pneumonia	0	0	1	0	0	1	0	0	1	0	0	0	0	3				9	Diabetes
Stroke	0	0	0	0	0	1	0	0	0	0	0	0	0	1				10	Diarrhea/Dysentery
Tuberculosis	1	0	0	0	0	0	0	0	0	0	0	0	0	1				13	Esophageal Cancer
Chronic Respiratory	0	0	0	0	0	0	0	0	1	0	1	0	0	2				18	Leukemia/Lymphomas
Ischemic Heart Disease	0	0	10	0	2	3	0	0	0	1	0	1	0	17				19	Lung Cancer
Other Cancers	0	0	0	1	0	0	0	0	0	0	0	0	0	1				21	Maternal
Cardiomyopathy	0	0	0	0	0	0	0	0	0	0	0	0	1	1				22	Other Cardiovascular Diseases
Dementia	0	0	0	0	0	1	0	0	0	0	0	0	0	1				23	Other Infectious Diseases
All	1	1	17	1	3	8	1	2	2	1	4	1	1	43				25	Other non-communicable diseases
																		26	Pneumonia
																		28	Prostate Cancer
																		29	Renal Failure
																		31	Stomach Cancer
																		32	Stroke
																		34	Tuberculosis
																		35	Chronic Respiratory
																		36	Ischemic Heart Disease
																		37	Other Cancers
																		40	Mouth/oropharynx/nasopharynx
																		41	Liver Cancer
																		42	Cardiomyopathy
																		43	Dementia
																		44	Alcohol use disorders
																		45	Chagas Disease
																		46	Dengue
																		47	Cervical Cancer, other and non-specific uterus cancer
